# Supplementary material for: Whole-Exome Analysis for Polish Caucasian Patients with Retinal Dystrophies and the Creation of a Reference Genomic Database for the Polish Population
Source: Genes (Basel). 2024 Aug 1;15(8):1011. doi: 10.3390/genes15081011 (PMC11353931; doi:10.3390/genes15081011)
Supplement: Supplementary file 1 [file genes-15-01011-s001.zip]

Archive with 3 entries (3 files):
- Table_S1_Patients_and_variants_for_the_IRD_group.xlsx
- Table_S2_Characteristics_of_the_study_group_POLGENOM.pdf
- Table_S3_Genes_with_causative_variants_per_age_quartiles.xlsx
