# Supplementary material for: Whole-Exome Analysis for Polish Caucasian Patients with Retinal Dystrophies and the Creation of a Reference Genomic Database for the Polish Population
Source: Genes (Basel). 2024 Aug 1;15(8):1011. doi: 10.3390/genes15081011 (PMC11353931; doi:10.3390/genes15081011)
Supplement: Supplementary file 1 [file genes-15-01011-s001.zip › Table_S1_Patients_and_variants_for_the_IRD_group.xlsx]

## Sheet: Arkusz1
Patient No	Gender	Age at referral	Initial indication	Gene	HGVSc	HGVSp	Variant classification	Zygosity	Inheritance	Variant segregation	Remarks
S1	M	34	retinitis pigmentosa	USH2A	NM_206933.4:c.12284G>A	NP_996816.3:p.Gly4095Asp	Pathogenic	het	AR		Case solved
S1	M	34	retinitis pigmentosa	USH2A	NM_206933.3:c.13335_13347delinsCTTG	NP_996816.3:p.Glu4445_Ser4449delinsAspLeu	Pathogenic	het	AR		Case solved
S2	M	35	retinitis pigmentosa	CFAP410	NM_004928.3:c.33_34insAGCTGCACAGCGTGCA	NP_004919.1:p.Ala12SerfsTer60	Pathogenic	het	AR	yes	Case solved
S2	M	35	retinitis pigmentosa	CFAP410	NM_004928.3:c.218G>C	NP_004919.1:p.Arg73Pro	Likely Pathogenic	het	AR	yes	Case solved
S3	M	24	retinitis pigmentosa	CHM	NM_000390.4:c.49+2T>A		Pathogenic	hemi	XL		Case solved
S4	F	52	retinitis pigmentosa	RHO	NM_000539.3:c.560G>A	NP_000530.1:p.Cys187Tyr	Pathogenic	het	AD		Case solved
S5	F	32	retinitis pigmentosa	EYS	NM_001142800.2:c.4350_4356del	NP_001136272.1:p.Ile1451ProfsTer3	Pathogenic	homo	AR		Case solved
S6	F	36	retinitis pigmentosa	ABCA4	NM_000350.3:c.3113C>T, NM_000350.3:c.1622T>C	NP_000341.2:p.Ala1038Val, NP_000341.2: p.Leu541Pro	Pathogenic	homo	AR		Case solved
S7	M	11	retinitis pigmentosa	CEP290	NM_025114.4:c.5254C>T	NP_079390.3:p.Arg1752Trp	Likely Pathogenic	het	AR		Case solved
S8	M	11	retinitis pigmentosa	CEP290	NM_025114.4:c.4882C>T	NP_079390.3:p.Gln1628Ter	Pathogenic	het	AR		Case solved
S9	F	31	retinitis pigmentosa	CRB1	NM_201253.3:c.2042G>A	NP_957705.1:p.Cys681Tyr	Pathogenic	het	AR		Case solved
S10	F	31	retinitis pigmentosa	CRB1	NM_201253.3:c.2171A>G	NP_957705.1:p.Tyr724Cys	Pathogenic	het	AR		Case solved
S10	M	44	retinitis pigmentosa	PRPF31	NM_015629.4:c.428_430delins22ACAAGTGCAAGGCTGTTCTTGC	NP_056444.3:p.Gly143AspfsTer17	Likely pathogenic	het	AD	yes	Case solved
S11	M	14	retinitis pigmentosa	RPE65	NM_000329.3:c.131G>A	NP_000320.1:p.Arg44Gln	Pathogenic	het	AR	yes	Case solved
S11	M	14	retinitis pigmentosa	RPE65	NM_000329.3:c.709C>T	NP_000320.1:p.Pro237Ser	Likely Pathogenic	het	AR	yes	Case solved
S12	M	40	retinitis pigmentosa	EYS	NM_001142800.2:c.4462_4469dup	NP_001136272.1:p.Met1491AlafsTer12	Pathogenic	het	AR		Case solved
S12	M	40	retinitis pigmentosa	EYS	NM_001142800.2:c.9079_9082del	NP_001136272.1:p.Arg3027SerfsTer5	Likely pathogenic	het	AR		Case solved
S13	M	49	retinitis pigmentosa	RHO	NM_000539.3:c.1040C>T	NP_000530.1:p.Pro347Leu	Pathogenic	het	AD		Case solved
S13	F	28	retinitis pigmentosa	USH2A	NM_206933.3:c.13335_13347delinsCTTG	NP_996816.3:p.Glu4445_Ser4449delinsAspLeu	Pathogenic	het	AR	yes	Case solved
S14	F	28	retinitis pigmentosa	USH2A	NM_206933.4:c.5530C>T	NP_996816.3:p.Gln1844Ter	Pathogenic	het	AR	yes	Case solved
S15	M	8	retinitis pigmentosa	NR2E3	NM_014249.4:c.481del	NP_055064.1:p.Thr161HisfsTer18	Pathogenic	homo	AR		Case solved
S16	M	63	retinal dystrophy	ABCA4	NM_000350.3:c.5882G>A	NP_000341.2:p.Gly1961Glu	Pathogenic	het	AR		Case solved
S17	M	63	retinal dystrophy	ABCA4	NM_000350.3:c.5189G>A	NP_000341.2:p.Trp1730Ter	Pathogenic	het	AR		Case solved
S17	F	ND	retinal dystrophy	ABCA4	NM_000350.3:c.5882G>A	NP_000341.2:p.Gly1961Glu	Pathogenic	het	AR		Case solved
S18	F	ND	retinal dystrophy	ABCA4	NM_000350.3:c.4537dup	NP_000341.2:p.Gln1513ProfsTer42	Pathogenic	het	AR		Case solved
S18	F	45	retinal dystrophy	ABCA4	NM_000350.3:c.5882G>A	NP_000341.2:p.Gly1961Glu	Pathogenic	het	AR		Case solved
S19	F	45	retinal dystrophy	ABCA4	NM_000350.3:c.4234C>T	NP_000341.2:p.Gln1412Ter	Pathogenic	het	AR		Case solved
S20	M	38	retinal dystrophy	CNGB3	NM_019098.5:c.1578+1G>A		Pathogenic	homo	AR		Case solved
S20	M	36	retinal dystrophy	RP2	NM_006915.3:c.14_16del	NP_008846.2:p.Phe5del	Pathogenic	hemi	XL		Case solved
S21	F	71	retinal dystrophy	ABCA4	NM_000350.3:c.3113C>T, NM_000350.3:c.1622T>C	NP_000341.2:p.Ala1038Val, NP_000341.2: p.Leu541Pro	Pathogenic	het	AR		Case solved
S22	F	71	retinal dystrophy	ABCA4	NM_000350.3:c.5603A>T	NP_000341.2:p.Asn1868Ile	Hypomorphic	het	AR		Case solved
S23	M	49	retinal dystrophy	CRX	NM_000554.6:c.766C>T	NP_000545.1:p.Gln256Ter	Likely Pathogenic	het	AD		Case solved
S24	F	45	retinal dystrophy	ABCA4	NM_000350.3:c.5882G>A	NP_000341.2:p.Gly1961Glu	Pathogenic	het	AR		Case solved
S25	F	45	retinal dystrophy	ABCA4	NM_000350.3:c.3113C>T, NM_000350.3:c.1622T>C	NP_000341.2:p.Ala1038Val, NP_000341.2: p.Leu541Pro	Pathogenic	het	AR		Case solved
S25	F	58	retinal dystrophy	ABCA4	NM_000350.3:c.2588G>C	NP_000341.2:p.Gly863Ala	Pathogenic	het	AR		Case solved
S26	F	58	retinal dystrophy	ABCA4	NM_000350.3:c.2548dup	NP_000341.2:p.Tyr850LeufsTer9	Pathogenic	het	AR		Case solved
S27	M	ND	retinal dystrophy	RS1	NM_000330.4:c.440G>A	NP_000321.1:p.Trp147Ter	Likely Pathogenic	hemi	XL		Case solved
S27	M	46	retinal dystrophy	GUCA1A	NM_001384910.1:c.320T>C	NP_001371839.1:p.Ile107Thr	Likely Pathogenic	het	AD		Case solved
S28	M	ND	retinal dystrophy	RS1	NM_000330.4:c.214G>A	NP_000321.1:p.Glu72Lys	Pathogenic	hemi	XL		Case solved
S28	M	53	retinal dystrophy	ABCA4	NM_000350.3:c.5882G>A	NP_000341.2:p.Gly1961Glu	Pathogenic	het	AR		Case solved
S29	M	53	retinal dystrophy	ABCA4	NM_000350.3:c.214G>A	NP_000341.2:p.Gly72Arg	Pathogenic	het	AR		Case solved
S30	M	ND	retinal dystrophy	RS1	NM_000330.4:c.522+1G>T		Pathogenic	hemi	XL		Case solved
S31	M	16	retinal dystrophy	VCAN	NM_004385.5:c.4004-2A>G		Pathogenic	het	AD		Case solved
S31	M	48	retinal dystrophy	VCAN	NM_004385.5:c.4004-2A>G		Pathogenic	het	AD		Case solved
S32	F	82	retinal dystrophy	ABCA4	NM_000350.3:c.3113C>T, NM_000350.3:c.1622T>C	NP_000341.2:p.Ala1038Val, NP_000341.2: p.Leu541Pro	Pathogenic	het	AR		Case solved
S33	F	82	retinal dystrophy	ABCA4	NM_000350.3:c.5603A>T	NP_000341.2:p.Asn1868Ile	Hypomorphic	het	AR		Case solved
S34	F	ND	retinal dystrophy	ABCA4	NM_000350.3:c.5318C>T	NP_000341.2:p.Ala1773Val	Pathogenic	het	AR		Case solved
S34	F	ND	retinal dystrophy	ABCA4	NM_000350.3:c.2588G>C	NP_000341.2:p.Gly863Ala	Pathogenic	het	AR		Case solved
S35	M	26	retinal dystrophy	MERTK	NM_006343.3:c.79G>T	NP_006334.2:p.Glu27Ter	Pathogenic	homo	AR		Case solved
S35	F	51	retinal dystrophy	GUCA1A	NM_001384910.1:c.320T>C	NP_001371839.1:p.Ile107Thr	Likely Pathogenic	het	AD		Case solved
S36	F	29	retinitis pigmentosa	USH2A	NM_206933.4:c.775_776del	NP_996816.3:p.Ser259PhefsTer63	Pathogenic	het	AR		Case solved
S37	F	29	retinitis pigmentosa	USH2A	NM_206933.4:c.11864G>A	NP_996816.3:p.Trp3955Ter	Pathogenic	het	AR		Case solved
S38	F	32	retinitis pigmentosa	PRPF31	NM_015629.4:c.808dup	NP_056444.3:p.His270ProfsTer9	Pathogenic	het	AD	yes (sister with RP)	Case solved
S39	M	58	retinitis pigmentosa	RS1	NM_000330.4:c.625C>T	NP_000321.1:p.Arg209Cys	Pathogenic	hemi	XL		Case solved
S40	M	63	retinitis pigmentosa	USH2A	NM_206933.4:c.4210G>T	NP_996816.3:p.Glu1404Ter	Pathogenic	het	AR		Case solved
S41	M	63	retinitis pigmentosa	USH2A	NM_206933.4:c.10732A>C	NP_996816.3:p.Ser3578Arg	Likely Pathogenic	het	AR		Case solved
S42	M	37	retinitis pigmentosa	CRB1	NM_201253.3:c.2843G>A	NP_957705.1:p.Cys948Tyr	Pathogenic	het	AR		Case solved
S43	M	37	retinitis pigmentosa	CRB1	NM_201253.3:c.2171A>G	NP_957705.1:p.Tyr724Cys	Pathogenic	het	AR		Case solved
S44	F	21	retinitis pigmentosa	EYS	NM_001142800.2:c.2055T>A	NP_001136272.1:p.Cys685Ter	Pathogenic	het	AR		Case solved
S44	F	21	retinitis pigmentosa	EYS	NM_001142800.2:c.2259+1G>A		Pathogenic	het	AR		Case solved
S45	M	37	retinitis pigmentosa	USH2A	NM_206933.4:c.11864G>A	NP_996816.3:p.Trp3955Ter	Pathogenic	homo	AR		Case solved
S46	F	34	retinitis pigmentosa	IMPDH1	NM_000883.4:c.931G>A	NP_000874.2:p.Asp311Asn	Pathogenic	het	AD		Case solved
S47	M	44	retinitis pigmentosa	USH2A	NM_206933.4:c.2276G>T	NP_996816.3:p.Cys759Phe	Pathogenic	het	AR		Case solved
S48	M	44	retinitis pigmentosa	USH2A	NM_206933.4:c.1836_1839dup	NP_996816.3:p.Gly614TyrfsTer6	Pathogenic	het	AR		Case solved
S49	M	42	retinitis pigmentosa	PRPF3	NM_004698.4:c.1481C>T	NP_004689.1:p.Thr494Met	Pathogenic	het	AD		Case solved
S50	M	44	retinitis pigmentosa	USH2A	NM_206933.4:c.9424G>T	NP_996816.3:p.Gly3142Ter	Pathogenic	het	AR		Case solved
S50	M	44	retinitis pigmentosa	USH2A	NM_206933.4:c.5865_5866del	NP_996816.3:p.Ser1956CysfsTer16	Likely Pathogenic	het	AR		Case solved
S51	M	34	retinitis pigmentosa	AHI1	NM_001134831.2:c.1828C>T	NP_001128303.1:p.Arg610Ter	Pathogenic	het	AR		likely solved
S51	M	34	retinitis pigmentosa	AHI1	NM_001134831.2:c.1829G>C	NP_001128303.1:p.Arg610Pro	VUS	het	AR		likely solved
S52	F	35	retinitis pigmentosa	REEP6	NM_138393.4:c.349-1G>T		Likely Pathogenic	het	AR		likely solved
S53	F	35	retinitis pigmentosa	REEP6	NM_001329556.3:c.367T>C	NP_001316485.1:p.Cys123Arg	VUS	het	AR		likely solved
S54	F	44	retinitis pigmentosa	IMPDH1	NM_000883.4:c.730A>C	NP_000874.2:p.Thr244Pro	VUS	het	AD	yes (brother with RP)	likely solved
S54	M	61	retinitis pigmentosa	PRPF31	NM_015629.4:c.831T>A	NP_056444.3:p.Ser277Arg	VUS	het	AD		likely solved
S55	M	35	retinitis pigmentosa	EYS	NM_001142800.2:c.4955C>G	NP_001136272.1:p.Ser1652Ter	Pathogenic	het	AR		likely solved
S56	M	35	retinitis pigmentosa	EYS	NM_001142800.2:c.8816G>A	NP_001136272.1:p.Cys2939Tyr	VUS	het	AR		likely solved
S57	M	ND	retinitis pigmentosa	HMNC1	NM_031935.3:c.16034A>G	NP_114141.2:p.Gln5345Arg	VUS/Risk factor	het	AD		Inconclusive result
S58	F	24	retinal dystrophy	CAPN5	NM_004055.5:c.64C>T	NP_004046.2:p.Arg22Cys	VUS	het	AD		Inconclusive result
S59	M	49	retinitis pigmentosa	COL2A1	NM_001844.5:c.3713A>C	NP_001835.3:p.Tyr1238Ser	VUS	het	AD		Inconclusive result
S60	F	43	retinitis pigmentosa	PRPH2	NM_000322.5:c.94A>G	NP_000313.2:p.Ile32Val	VUS	het	AD		Inconclusive result
S60	F	64	retinitis pigmentosa	SEMA4A	NM_022367.4:c.241C>G	NP_071762.2:p.Arg81Gly	VUS	het	AD		Inconclusive result
S61	F	18	retinitis pigmentosa	RP1/AIPL1	NM_006269.2:c.6338C>A, NM_014336.5: c.737A>C	NP_006260.1:p.Thr2113Asn, NP_055151.3: p.Tyr246Ser	VUS/VUS	het	AD		Inconclusive result
S62	M	47	retinitis pigmentosa	RP1/AIPL1	NM_006269.2:c.6338C>A, NM_014336.5: c.737A>C	NP_006260.1:p.Thr2113Asn, NP_055151.3: p.Tyr246Ser	VUS/VUS	het	AD		Inconclusive result
S63	F	26	retinitis pigmentosa
S63	F	44	retinitis pigmentosa
S64	F	30	retinitis pigmentosa
S65	M	39	retinitis pigmentosa
S65	F	12	retinitis pigmentosa
S66	F	10	retinal dystrophy
S67	F	ND	retinal dystrophy
S68	F	69	retinal dystrophy
S69	F	62	retinal dystrophy	GUCY2D	NM_000180.4:c.2944+1del		Likely pathogenic	het	AD/AR		Incomplete genotype (?)
S70	M	71	retinal dystrophy
S70	M	60	retinal dystrophy
S71	F	38	retinal dystrophy	EYS	NM_001142800.2:c.7654del		Pathogenic	het	AR		The second variant uncovered using a panel approach: CNV - heterozygous duplication of exons 27-29 in NM_001142800.2
S72	M	34	retinal dystrophy
S73	M	69	retinitis pigmentosa
S74	F	10	retinal dystrophy
S75	M	63	retinitis pigmentosa
S75	M	55	retinitis pigmentosa
S76	M	36	retinitis pigmentosa
S76	F	51	retinitis pigmentosa
S77	M	26	retinitis pigmentosa
		ND - no data
