# Supplementary material for: Whole-Exome Analysis for Polish Caucasian Patients with Retinal Dystrophies and the Creation of a Reference Genomic Database for the Polish Population
Source: Genes (Basel). 2024 Aug 1;15(8):1011. doi: 10.3390/genes15081011 (PMC11353931; doi:10.3390/genes15081011)
Supplement: Supplementary file 1 [file genes-15-01011-s001.zip › Table_S3_Genes_with_causative_variants_per_age_quartiles.xlsx]

## Sheet: Arkusz1
Genes with causative variants grouped by patients' genetic diagnosis age quartiles:
(N - Number of patients with causative variants in the gene)
1)	Q1 [8-32]	N
	CEP290	1
	CHM	1
	CRB1	1
	EYS	2
	MERTK	1
	NR2E3	1
	PRPF31	1
	RPE65	1
	USH2A	2
	VCAN	1
2)	Q2 [33-38]	N
	ABCA4	1
	AHI1	1
	CFAP410	1
	CNGB3	1
	CRB1	1
	EYS	1
	IMPDH1	1
	REEP6	1
	RP2	1
	USH2A	2
3)	Q3 [39-49]	N
	ABCA4	2
	CRX	1
	EYS	1
	GUCA1A	1
	IMPDH1	1
	PRPF3	1
	PRPF31	1
	RHO	1
	USH2A	2
	VCAN	1
4)	Q4 [50-82]	N
	ABCA4	5
	GUCA1A	1
	PRPF31	1
	RHO	1
	RS1	1
	USH2A	1
